# Supplementary material for: Genomic Comparisons Revealed the Key Genotypes of Streptomyces sp. CB03234-GS26 to Optimize Its Growth and Relevant Production of Tiancimycins
Source: Bioengineering (Basel). 2024 Nov 8;11(11):1128. doi: 10.3390/bioengineering11111128 (PMC11591506; doi:10.3390/bioengineering11111128)
Supplement: Supplementary file 1 [file bioengineering-11-01128-s001.zip]

Archive with 1 entries (1 files):
- bioengineering-3285459-supplementary.pdf
